# Supplementary material for: Mycofabrication of Mycelium-Based Leather from Brown-Rot Fungi
Source: J Fungi (Basel). 2022 Mar 19;8(3):317. doi: 10.3390/jof8030317 (PMC8950489; doi:10.3390/jof8030317)
Supplement: Supplementary file 1 [file jof-08-00317-s001.zip]

Archive with 3 entries (2 files):
- jof-1625053-supplementary v2/
- jof-1625053-supplementary v2/Supplementary_Figs.pptx
- jof-1625053-supplementary v2/Tables.pdf
